# Supplementary material for: Requirements for a Dashboard to Support Quality Improvement Teams in Pain Management
Source: Front Big Data. 2021 May 14;4:654914. doi: 10.3389/fdata.2021.654914 (PMC8567310; doi:10.3389/fdata.2021.654914)
Supplement: Supplementary file 1 [file Data_Sheet_1.docx]

<?xml version="1.0" encoding="utf-8"?><Error><Code>AuthenticationFailed</Code><Message>Server failed to authenticate the request. Make sure the value of Authorization header is formed correctly including the signature.
RequestId:1197cc4c-901e-0063-5b1a-42b755000000
Time:2021-05-06T01:52:45.4483220Z</Message><AuthenticationErrorDetail>Signed expiry time [Fri, 30 Apr 2021 12:31:40 GMT] must be after signed start time [Thu, 06 May 2021 01:52:45 GMT]</AuthenticationErrorDetail></Error>
